# Supplementary material for: Target gene responses differ when transcription factor levels are acutely decreased by nuclear export versus degradation
Source: Development. 2024 Nov 8;151(21):dev202775. doi: 10.1242/dev.202775 (PMC11574349; doi:10.1242/dev.202775)
Supplement: Table S1. A list of the Drosophila melanogaster lines, primers, plasmids, reagents, and software used in this study. [file develop-151-202775-TableS1.xlsx]

## Sheet: Sheet1
REAGENT or RESOURCE	SOURCE	IDENTIFIER
Antibodies
Mouse Anti-Dorsal	Developmental Studies Hybridoma Bank (DSHB, (Whalen and Steward 1993)	Cat# anti-dorsal 7A4; RRID: AB_528204
Mouse Anti-Beta tubulin (E7)	Developmental Studies Hybridoma Bank (DSHB, (Chu and Klymkowsky 1989)	Cat# E7; RRID: AB_528499
Sheep Anti-Digoxigenin Polyclonal Antibody	Thermo Fisher Scientific	Cat# PA1-85378; RRID:AB_930545
Rabbit Anti Fluorescein isothiocyanate	Thermo Fisher Scientific	Cat# A889; RRID: AB_221561
Mouse Anti Biotin	Thermo Fisher Scientific	Cat# 03-3700; RRID: AB_2532265
Alexa Fluor 488 donkey anti-mouse	Thermo Fisher Scientific	Cat# A21202; RRID: AB_141607
Alexa Fluor 488 donkey anti-sheep	Thermo Fisher Scientific	Cat# A11015; RRID: AB_2534082
Alexa Fluor 555 donkey anti-mouse	Thermo Fisher Scientific	Cat# A31570; RRID: AB_2536180
Alexa Fluor 647 donkey anti-rabbit	Thermo Fisher Scientific	Cat# A31573; RRID: AB_2536183
Rabbit monoclonal anti-Histone H3	Abcam	Cat #ab1791; RRID: AB_302613
Chemicals, Peptides, and Recombinant Proteins
Digoxigenin labeled nucleotides	Roche	Cat# 11277073910
Biotin labeled nucleotides	Roche	Cat# 11685597910
Fluorescein isothiocyanate labeled nucleotides	Roche	Cat# 11685619910
Experimental Models: Organisms/Strains
D. melanogaster: w; dl-LEXY/CyO; PrDr/TM3	This study	N/A
D. melanogaster: w; dl-BLID/CyO; PrDr/TM3	Irizarry et al.(Irizarry et al. 2020)	N/A
D. melanogaster: Sp/Cyo; MCP-mCherry (w+, NLS)/TM3	Bothma et al.(Bothma et al. 2018)	N/A
D. melanogaster: w; dl-LEXY/CyO; MCP-mCherry (w+, NLS)/TM3	This study	N/A
D. melanogaster: w; dl-BLID/CyO; MCP-mCherry (w+, NLS)/TM3	This study	N/A
D. melanogaster: w; dl-mCherry- LEXY/CyO	This study	N/A
D. melanogaster: w; dl-mCherry- BLID/CyO	Irizarry et al.(Irizarry et al. 2020)	N/A
D. melanogaster: sna-MS2 BAC (III)	Bothma et al.(Bothma et al. 2015)	N/A
D. melanogaster: sog-MS2 (I); Sp/CyO	This study	N/A
D. melanogaster: Sp/CyO; zen-MS2/TM3 (III)	This study	N/A
D. melanogaster: y2 cho2 v1 P{nos- phiC31\int.NLS}X; P{dl-gRNA}attP2 (III)	Irizarry et al.(Irizarry et al. 2020)	N/A
D. melanogaster: y2 cho2 v1; Sp/CyO, P{nos-Cas9, y+, v+}2A	NIG-FLY	Cat#CAS-0004
D. melanogaster: dl-Venus (III)	Reeves et al.(Reeves et al. 2012)	N/A
D. melanogaster: dl1/dl4; dl-Venus (III)	Reeves et al.(Reeves et al. 2012)	N/A
D. melanogaster: dl-NES S>A-Venus (III)	This study	N/A
D. melanogaster: dl1/dl4; dl-NES S>A-Venus (III)	This study	N/A
D. melanogaster: dl-NES S>D-Venus (III)	This study	N/A
D. melanogaster: dl1/dl4; dl-NES S>D-Venus (III)	This study	N/A
D. melanogaster: twi-LlamaTag(mCh) (II)	Bothma et al. (Bothma et al. 2018)	N/A
Oligonucleotides
Primer: Dorsal Fusion Forward CACAAAACATACCGCCCATT	This study	N/A
Primer: Dorsal Fusion Reverse CGCTTCCTCCCGTGGATATGGACAGGTTCG	This study	N/A
Primer: LEXY Fusion Forward CATATCCACGGGAGGAAGCGGAGGAAGCGGA	This study	N/A
Primer: LEXY Fusion Reverse GAAAAAGGTATCAATCCAGGTTCAGGTCGGCC	This study	N/A
Primer: 3’UTR Fusion Forward CCTGGATTGATACCTTTTTCACAACGAACCAG	This study	N/A
Primer: 3’UTR Fusion Reverse AAGTGGGTGGGCAGCTTATC	This study	N/A
Primer: mCherry LEXY Fusion Reverse CGCTTCCTCCCTTGTACAGCTCGTCCATGC	This study	N/A
Primer: mCherry LEXY Fusion Forward GCTGTACAAGGGAGGAAGCGGAGGAAGCGGA	This study	N/A
Primer: sog left homology arm fragment 1 Forward TTTGGGTTCGGCATTTAGAG	This study	N/A
Primer: sog left homology arm fragment 1 Reverse ACAGTTAATATCCCTTTAACTAAAGATTTTGAC	This study	N/A
Primer: sog left homology arm fragment 2 Forward AGTTAAAGGGATATTAACTGTTGCCTGTTGC	This study	N/A
Primer: sog left homology arm fragment 2 Reverse CGCCCGTTTCTGCATTATGA	This study	N/A
Primer: sog left homology arm full fragment Forward ATCGCTAGCCGTTGTCGTAATCCCTCCTC	This study	N/A
Primer: sog left homology arm full fragment Reverse ATGATTAATCCTAGGACTGCGGCCGCCGTATCAACTAAGCCCTAAC	This study	N/A
Primer: sog right homology arm Forward ATTGGCGCGCCACGTAGATCCCGGGATTTGTG	This study	N/A
Primer: sog right homology arm Reverse ATTCTCGAGACATCCACCATCCACCACAT	This study	N/A
Primer: zen gRNA1 pCFD5 Forward GCGGCCCGGGTTCGATTCCCGGCCGATGCATTGTAGGTAGACGACATAACGTTTTAGAGCTAGAAATAGCAAG	This study	N/A
Primer: zen gRNA2 pCFD5 Reverse ATTTTAACTTGCTATTTCTAGCTCTAAAACATGACACATGCTGCTGATGCTGCACCAGCCGGGAATCGAACCC	This study	N/A
Primer: zen left homology arm fragment 1 Forward CATACTCACACATGCCTGCC	This study	N/A
Primer: zen left homology arm fragment 1 Reverse GACATAACAGATCAATTCCGCCGACGCAT	This study	N/A
Primer: zen left homology arm fragment 2 Forward GCGGAATTGATCTGTTATGTCGTCTACCTACAAG	This study	N/A
Primer: zen left homology arm fragment 2 Reverse TTAAGCTTCACCCTCTGCGA	This study	N/A
Primer: zen left homology arm full fragment Forward ATCGCTAGCCAATTGTGCACAGTGACCCA	This study	N/A
Primer: zen left homology arm full fragment Reverse ATGCATATGCCTAGGACTGCGGCCGCTGCTGATATTCGATTTTTGATCT	This study	N/A
Primer: zen right homology arm fragment 1 Forward CAGCGACGAAGGGATTTACG	This study	N/A
Primer: zen right homology arm fragment 1 Reverse AGATTCTCGTTCGATGACACATGCTGCTGAT	This study	N/A
Primer: zen right homology arm fragment 2 Forward TGTGTCATCGAACGAGAATCTGCCATCTCAG	This study	N/A
Primer: zen right homology arm fragment 2 Reverse CAGCAAGCAACAAGGAGTCA	This study	N/A
Primer: zen right homology arm full fragment Forward ATTGGCGCGCCATAAACTAATTAGTTGTTTACCCGC	This study	N/A
Primer: zen right homology arm full fragment Reverse ATTCTCGAGAGACGGTTGCTTAGCTCCAA	This study	N/A
Recombinant DNA
pHD-DsRed	Gratz et al.(Gratz et al. 2014)	Addgene 51434
Plasmid: LEXY (codon optimized for D. melanogaster)	This study	N/A
Plasmid: dl-LEXY, DsRed homologous repair	This study	N/A
Plasmid: dl-mCh-LEXY, DsRed homologous repair	This study	N/A
Plasmid: sog-MS2 gRNA	Dunipace et al.(Dunipace, Ákos, and Stathopoulos 2019)	N/A
Plasmid: sog-MS2, DsRed homologous repair	This study	N/A
Plasmid: zen-MS2 gRNA	This study	N/A
Plasmid: zen-MS2, DsRed homologous repair	This study	N/A
Software and Algorithms
Zen 3.0 (Blue edition)	Zeiss	N/A
Fiji/ImageJ	Schindelin et al.(Schindelin et al. 2012)	https://imagej.nih.gov/ij/
McGehee_2024	This study	https://github.com/StathopoulosLab/McGehee_2024
run_analyze_xs	Trisnadi et al. (Trisnadi et al. 2013)	https://www.sciencedirect.com/science/article/pii/S1046202312002629?via%3Dihub
